# Supplementary material for: A systematic evaluation of single-cell RNA-sequencing imputation methods
Source: Genome Biol. 2020 Aug 27;21:218. doi: 10.1186/s13059-020-02132-x (PMC7450705; doi:10.1186/s13059-020-02132-x)
Supplement: Supplementary file 2 — Additional file 2 Supplementary Table S1. Comparison of our benchmark with other benchmark analyses involving imputation methods. (XLSX 11KB) [file 13059_2020_2132_MOESM2_ESM.xlsx]

## Sheet: Sheet1
		Tian et al. (2019)	Zhang and Zhang (2018)	Andrews and Hemberg (2019)	Our benchmark
Methods Evaluated	Total Number	3	8	6	18
	Model-based	SAVER	scImpute, SAVER, BISCUIT, scUnif	SAVER, scImpute	bayNorm, SAVER, SAVER-X, scImpute, scRecover, VIPER
	Smoothing-based	DrImpute, kNN-smoothing	MAGIC, DrImpute, LLSimpute	DrImpute, MAGIC, kNN-smoothing	DrImpute, MAGIC, kNN-smoothing,
	Deep-learning-based			DCA	AutoImpute, DCA, DeepImpute, SAUCIE, scScope, scVI
	Low-rank-matrix-based		Low-rank		ALRA, mcImpute , PBLR
Focus on Evaluating Imputation		✕	✓	✓	✓
Downstream Analysis Involved	Correlation with bulk	✕	✓	✕	✓
	Differential analysis	✕	✓	✓	✓
	Clustering analysis	✓(with combination of other scRNA-seq processing methods as a whole pipeline)	✓	✕	✓
	Trajectory inference	✓ (with combination of other scRNA-seq processing methods as a whole pipeline)	✓	✕	✓
	Include more than one test methods	✕	✕	✓	✓
Data	Cell line	✓	✕	✕	✓
	Tissue	✕	✓	✕	✓
	Plate-based	✓	✓	✕	✓
	Droplet-based	✓	✕	✕	✓
	Simulated data	✕	✓	✓	✓
Consider the performance on datasets sequenced using different protocols		✓	✕	✕	✓
Consider both cell lines and tissue data		✕	✕	✕	✓
