# Supplementary material for: A systematic evaluation of single-cell RNA-sequencing imputation methods
Source: Genome Biol. 2020 Aug 27;21:218. doi: 10.1186/s13059-020-02132-x (PMC7450705; doi:10.1186/s13059-020-02132-x)
Supplement: Supplementary file 3 — Additional file 3 Supplementary Table S2. Table of the Spearman correlation coefficients (SCC) shown in Fig. 2d, h filled circles between the number of cells and the correlation scores. We used the Spearman correlation coefficients (SCC) of an imputation method (values in heatmap Fig. 2d) and the number of cells in the columns as inputs to calculate the Spearman correlation between the number of cells and the scores. (CSV 1 KB) [file 13059_2020_2132_MOESM3_ESM.csv]

	fluidigm_sc_score_and_cellnum_SCC	umi_sc_score_and_cellnum_SCC	fluidigm.LFC_score_and_min.cellnum_SCC	umi.LFC_score_and_min.cellnum_SCC
no_Imp	0.359092423	-0.1	0.152554014	0.387741453
ALRA	0.359092423	-0.1	0.152554014	0.387741453
AutoImpute	0.359092423	0.2	0.108059093	0.584790388
bayNorm	0.359092423	0.7	0.152554014	0.559364719
DCA	0.974679434	0.3	0.540295467	0.39409787
DeepImpute	0.666885929	-0.1	0.165266849	0.228831021
DrImpute	0.359092423	0.3	0.152554014	0.349602949
kNN-smoothing	0.359092423	-0.1	0.74370082	0.222474604
MAGIC	0.615587011	-0.1	0.718275151	0.769126489
mcImpute	0.359092423	0.3	0.152554014	0.74370082
PBLR	0.872081599	0.6	0.165266849	0.641998143
SAUCIE	0.872081599	1	0.514869798	0.203405352
SAVER	0.153896753	0.3	0.076277007	0.781839323
SAVER-X	0.359092423	-0.1	0.184336101	0.737344402
scImpute	0.666885929	-0.1	0.635641726	0.489444129
scRecover	0.359092423	-0.1	0.336890115	0.514869798
scScope	-0.359092423	0.9	0.737344402	0.381385036
scVI	0.872081599	-0.1	0.387741453	0.349602949
VIPER	0.359092423	0.7	0.13984118	0.553008302
